# Supplementary material for: In Vitro Gut Fermentation of Whey Protein Hydrolysate: An Evaluation of Its Potential Modulation on Infant Gut Microbiome
Source: Nutrients. 2022 Mar 25;14(7):1374. doi: 10.3390/nu14071374 (PMC9003150; doi:10.3390/nu14071374)
Supplement: Supplementary file 1 [file nutrients-14-01374-s001.zip]

Archive with 1 entries (1 files):
- nutrients-1591403-supplementary.pdf
